# Supplementary material for: Molecular Interactions between Two LMP2A PY Motifs of EBV and WW Domains of E3 Ubiquitin Ligase AIP4
Source: Life (Basel). 2021 Apr 22;11(5):379. doi: 10.3390/life11050379 (PMC8190631; doi:10.3390/life11050379)
Supplement: Supplementary file 1 [file life-11-00379-s001.zip]

Archive with 1 entries (1 files):
- life-1191704-supplementary.pdf
